# Supplementary material for: Metal Allergy Mediates the Development of Oral Lichen Planus via TSLP-TSLPR Signaling
Source: J Clin Med. 2022 Jan 20;11(3):519. doi: 10.3390/jcm11030519 (PMC8836592; doi:10.3390/jcm11030519)
Supplement: Supplementary file 1 [file jcm-11-00519-s001.zip]

Archive with 1 entries (1 files):
- jcm-1523200-supplementary.pdf
